# Supplementary material for: Optimizing a Multimodal Large Language Model for Ultrasound-Based Thyroid Nodule Malignancy Classification: A Comparative Study of Few-Shot Learning, Prompt Engineering, and Fine-Tuning
Source: Diagnostics (Basel). 2026 Jun 22;16(12):1931. doi: 10.3390/diagnostics16121931 (PMC13298059; doi:10.3390/diagnostics16121931)
Supplement: Supplementary file 1 [file diagnostics-16-01931-s001.zip]

Archive with 1 entries (1 files):
- diagnostics-4359791-supplementary.pdf
